# Supplementary material for: A synaptic signal for novelty processing in the hippocampus
Source: Nat Commun. 2022 Jul 15;13:4122. doi: 10.1038/s41467-022-31775-6 (PMC9287442; doi:10.1038/s41467-022-31775-6)
Supplement: Supplementary file 4 — Supplementary Code [file 41467_2022_31775_MOESM4_ESM.zip]

Archive with 20 entries (17 files):
- GomezOcadiz2022_SupplementaryCode/Network_Model/
- GomezOcadiz2022_SupplementaryCode/Network_Model/F2N_RandomPremap_Learning/
- GomezOcadiz2022_SupplementaryCode/Network_Model/F2N_RandomPremap_Learning/F2N_figures.m
- GomezOcadiz2022_SupplementaryCode/Network_Model/F2N_RandomPremap_Learning/F2N_gen1Dpats.m
- GomezOcadiz2022_SupplementaryCode/Network_Model/F2N_RandomPremap_Learning/F2N_genCmat.m
- GomezOcadiz2022_SupplementaryCode/Network_Model/F2N_RandomPremap_Learning/F2N_hebbian.m
- GomezOcadiz2022_SupplementaryCode/Network_Model/F2N_RandomPremap_Learning/F2N_main_RandomPremap_Learning.m
- GomezOcadiz2022_SupplementaryCode/Network_Model/F2N_RandomPremap_Learning/F2N_overlap.m
- GomezOcadiz2022_SupplementaryCode/Network_Model/F2N_RandomPremap_Learning/F2N_videohist_randompremap.m
- GomezOcadiz2022_SupplementaryCode/Network_Model/F2N_RandomPremap_Learning/README.txt
- GomezOcadiz2022_SupplementaryCode/Network_Model/F2N_StructuredPremap/
- GomezOcadiz2022_SupplementaryCode/Network_Model/F2N_StructuredPremap/F2N_figures.m
- GomezOcadiz2022_SupplementaryCode/Network_Model/F2N_StructuredPremap/F2N_gen1Dpats.m
- GomezOcadiz2022_SupplementaryCode/Network_Model/F2N_StructuredPremap/F2N_genCmat.m
- GomezOcadiz2022_SupplementaryCode/Network_Model/F2N_StructuredPremap/F2N_main.m
- GomezOcadiz2022_SupplementaryCode/Network_Model/F2N_StructuredPremap/F2N_overlap.m
- GomezOcadiz2022_SupplementaryCode/Network_Model/F2N_StructuredPremap/F2N_video.m
- GomezOcadiz2022_SupplementaryCode/Network_Model/F2N_StructuredPremap/F2N_video_hist.m
- GomezOcadiz2022_SupplementaryCode/Network_Model/F2N_StructuredPremap/README.txt
- GomezOcadiz2022_SupplementaryCode/Network_Model/README.txt
