# Supplementary material for: A synaptic signal for novelty processing in the hippocampus
Source: Nat Commun. 2022 Jul 15;13:4122. doi: 10.1038/s41467-022-31775-6 (PMC9287442; doi:10.1038/s41467-022-31775-6)
Supplement: Supplementary file 4 — Supplementary Code [file 41467_2022_31775_MOESM4_ESM.zip › GomezOcadiz2022_SupplementaryCode/Network_Model/F2N_RandomPremap_Learning/F2N_figures.m]

MapColor = {[0 .4970 .791], [.85, .325, .098],  [.9 .51 .84]};
n_tticks = 5;
time_mult = 0.02;
space_mult = 120/p;
Time = time_mult*time;

id_MapChange = find(ControlWave == 1 | ControlWave == 2 );
% Define colored backgrounds
ids = [find( ControlWave>=0) length(ControlWave)];
Av = zeros(1,T+1);
for i_n = 2:length(ids)
    count = find(ids(i_n) > find(ControlWave == 1|ControlWave==2),1,'last');
    Av(ids(i_n-1)+1:ids(i_n)) = MapSequence(count)-1;
end
j=2;
x=0;
x(1) = 1;
for i = 1:length(Av)-1
    if(Av(i) ~= Av(i+1))
        x(j) = i; 
        j = j+1;
    end
end
i = length(x(1,:));
x(i+1) = length(Av);

%% Plot activity in time
temp1 = sum(s(boolean(Subset_N1),:),1);
temp2 = sum(s(boolean(Subset_N2),:),1);
temp3 = sum(s(boolean(Subset_N1N2),:),1);
Mt1 = 0;
Et1 = 0;
Mt2 = 0;
Et2 = 0;
Mt3 = 0;
Et3 = 0;
t = 0;
ids = [find( ControlWave_mEC>=0) length(ControlWave_mEC)];
count = 0;
for i_n = 2:length(ids)
    count = count+1;
    temp1_n = temp1(ids(i_n-1)+1:ids(i_n));
    temp2_n = temp2(ids(i_n-1)+1:ids(i_n));
    temp3_n = temp3(ids(i_n-1)+1:ids(i_n));
    Mt1(i_n-1) = mean(temp1_n);
    Et1(i_n-1) = std(temp1_n)./sqrt(length(temp1_n));
    Mt2(i_n-1) = mean(temp2_n);
    Et2(i_n-1) = std(temp2_n)./sqrt(length(temp2_n));
    Mt3(i_n-1) = mean(temp3_n);
    Et3(i_n-1) = std(temp3_n)./sqrt(length(temp3_n));
    Mt1_max(i_n-1) = max(temp1_n);
    Mt2_max(i_n-1) = max(temp2_n);
    Mt3_max(i_n-1) = max(temp3_n);
    t(i_n-1) = time_mult*((i_n-2)*T_integration+1);
end

%plot
figure;
ymax = 500;
hold on
for i = 2:length(x)
    if(sum(Av(x(1,i-1):x(1,i))) <= 1)
        y = patch(time_mult*x([i-1,i,i,i-1]), [0 0 ymax ymax], MapColor{1});
        y.FaceAlpha = 40/255;
        y.EdgeAlpha = 0;
    else
        y = patch(time_mult*x([i-1,i,i,i-1]), [0 0 ymax ymax], MapColor{2});
        y.FaceAlpha = 40/255;
        y.EdgeAlpha = 0;
    end
end
for id = 1:length(id_MapChange)
    i = id_MapChange(id);
    plot(time_mult*[i-1 i-1], [0 ymax], 'k')
end
p1=plot(t,Mt1, 'color',MapColor{1}, 'linewidth',3);
p2=plot(t,Mt2, 'color',MapColor{2}, 'linewidth',3);
p3=plot(t,Mt3, 'color',MapColor{3}, 'linewidth',3);

hold off
xticks(time_mult*(0:(T+1)/n_tticks:(T+1)))
yticks(0:100:500)
axis([0 ceil(Time(end)) 0 ymax])
set(gca,'FontName','Sans-Serif', 'Fontsize', 20,'Ygrid','on')
xlabel('Time (s)','Fontsize', 24,'FontName','Sans-Serif')
ylabel('Active units','Fontsize', 24,'FontName','Sans-Serif')
set(gcf, 'Units', 'Normalized', 'OuterPosition', [0, 0.04, 0.5, 0.64]);

%% Plot spatial selectivity
THETA = 1;                                                                 % minimum number of active units with same place 
                                                                           % field needed for it to be counted
BinSize = 2;
MAX_F = zeros(1,T);
MAX_N = zeros(1,T);
edges = 1:BinSize:p;
for tt = [1:T]
    Active = find(s(:,tt)==1);
    xt_F{tt} = RF_Centers{1}(find(ismember(RF_Centers{1}(:, 1),Active)), 2);
    xt_N{tt} = RF_Centers{2}(find(ismember(RF_Centers{2}(:, 1),Active)), 2);

    if length(xt_F{tt})<1
        AVG_F(tt) = 0;
        STD_F(tt) = 0;
        MAX_F(tt) = 0;
    else
        AVG_F(tt) = mean(xt_F{tt});
        STD_F(tt) = std(xt_F{tt});
        H_F = histcounts(xt_F{tt},edges);
        xx = find(H_F>THETA)';
        yy = H_F(xx);
        if sum(yy)>0
            MAX_F(tt) = (yy*xx)/sum(yy);
        else
            MAX_F(tt) = 0;
        end
    end
    
    if length(xt_N{tt})<1
        AVG_N(tt) = 0;
        STD_N(tt) = 0;
        MAX_N(tt) = 0;
    else
        AVG_N(tt) = mean(xt_N{tt});
        STD_N(tt) = std(xt_N{tt});
        H_N = histcounts(xt_N{tt},edges);
        xx = find(H_N>THETA)';
        yy = H_N(xx);
        if sum(yy)>0
            MAX_N(tt) = (yy*xx)/sum(yy);
        else
            MAX_N(tt) = 0;
        end
    end
    N_Active_F(tt) = length(xt_F{tt});
    N_Active_N(tt) = length(xt_N{tt});
end
MAX_F = BinSize/2 + MAX_F*BinSize;
MAX_N = BinSize/2 + MAX_N*BinSize;

STD_N(isnan(STD_N))=0;
STD_F(isnan(STD_F))=0;
Time_STD_F = Time;
Time_STD_N = Time;
F_2plot = MAX_F;
N_2plot = MAX_N;
AVG_F_patch = F_2plot;
AVG_N_patch = N_2plot;

STD_F(isnan(AVG_F)) = [];
STD_N(isnan(AVG_N)) = [];
Time_STD_F(isnan(AVG_F)) = [];
Time_STD_N(isnan(AVG_N)) = [];
AVG_F_patch(isnan(AVG_F)) = [];
AVG_N_patch(isnan(AVG_N)) = [];

% map F
figure;
hold on
for i = 2:length(x)
    if(sum(Av(x(1,i-1):x(1,i))) <= 1)
        y = patch(time_mult*x([i-1,i,i,i-1]), [0 0 space_mult*p space_mult*p], MapColor{1});
        y.FaceAlpha = 40/255;
        y.EdgeAlpha = 0;
    else
        y = patch(time_mult*x([i-1,i,i,i-1]), [0 0 space_mult*p space_mult*p], MapColor{2});
        y.FaceAlpha = 40/255;
        y.EdgeAlpha = 0;
    end
end
for id = 1:length(id_MapChange)
    i = id_MapChange(id);
    plot(time_mult*[i-1 i-1], [0 ymax], 'k')
end
hold on
ppp=patch([Time_STD_F fliplr(Time_STD_F)],space_mult*[AVG_F_patch-STD_F fliplr(AVG_F_patch+STD_F)],[0.6 0.6 0.6],'LineStyle', 'none');

p1 = plot(Time(1:T),space_mult*F_2plot(1:T), 'color',MapColor{1}, 'linewidth',3);
alpha(ppp,0.7)

id_time = [1 find([ControlWave_Inh 0] == 0)];
for i = 2:length(id_time)
    p2 = plot(Time(id_time(i-1):id_time(i)-1), space_mult*position(id_time(i-1):id_time(i)-1),'k','linewidth',1);
end
set(gca,'FontName','Sans-Serif', 'Fontsize', 20)

hold off
xticks(time_mult*(0:(T+1)/n_tticks:(T+1)))
yticks(space_mult*(0:ceil(p/4):p))
xlabel('Time (s)','Fontsize', 24,'FontName','Sans-Serif')
ylabel('Position (cm)','Fontsize', 23,'FontName','Sans-Serif')
axis([0 ceil(Time(end)) 0 space_mult*p])
set(gcf, 'Units', 'Normalized', 'OuterPosition', [0, 0.04, 0.5, 0.64]);

% map N
figure
hold on
for i = 2:length(x)
    if(sum(Av(x(1,i-1):x(1,i))) <= 1)
        y = patch(time_mult*x([i-1,i,i,i-1]), [0 0 space_mult*p space_mult*p], MapColor{1});
        y.FaceAlpha = 40/255;
        y.EdgeAlpha = 0;
    else
        y = patch(time_mult*x([i-1,i,i,i-1]), [0 0 space_mult*p space_mult*p], MapColor{2});
        y.FaceAlpha = 40/255;
        y.EdgeAlpha = 0;
    end
end
for id = 1:length(id_MapChange)
    i = id_MapChange(id);
    plot(time_mult*[i-1 i-1], [0 ymax], 'k')
end
hold on
ppp=patch([Time_STD_N fliplr(Time_STD_N)],space_mult*[AVG_N_patch-STD_N fliplr(AVG_N_patch+STD_N)],[0.6 0.6 0.6],'LineStyle', 'none');

p1 = plot(Time(1:T),space_mult*N_2plot(1:T), 'color', MapColor{2}, 'linewidth',3);

alpha(ppp,0.7)
for i = 2:length(id_time)
    p2 = plot(Time(id_time(i-1):id_time(i)-1), space_mult*position(id_time(i-1):id_time(i)-1),'k','linewidth',1);
end
set(gca,'FontName','Sans-Serif', 'Fontsize', 20)

hold off
xticks(time_mult*(0:(T+1)/n_tticks:(T+1)))
yticks(space_mult*(0:ceil(p/4):p))
set(gca,'FontName','Sans-Serif', 'Fontsize', 20)
xlabel('Time (s)','Fontsize', 24,'FontName','Sans-Serif')
ylabel('Position (cm)','Fontsize', 23,'FontName','Sans-Serif')
axis([0 ceil(Time(end)) 0 space_mult*p])
set(gcf, 'Units', 'Normalized', 'OuterPosition', [0, 0.04, 0.5, 0.64]);

%% Mean DG input
figure;
yplot = max([MF_strength MF_strength_base])*mean(MF)/max(mean(MF));

hold on
for i = 2:length(x)
    if(sum(Av(x(1,i-1):x(1,i))) <= 1)
        y = patch(time_mult*x([i-1,i,i,i-1]), [0 0 max(max(yplot),5) max(max(yplot),5)], MapColor{1});
        y.FaceAlpha = 40/255;
        y.EdgeAlpha = 0;
    else
        y = patch(time_mult*x([i-1,i,i,i-1]), [0 0 max(max(yplot),5) max(max(yplot),5)], MapColor{2});
        y.FaceAlpha = 40/255;
        y.EdgeAlpha = 0;
    end
end
for id = 1:length(id_MapChange)
    i = id_MapChange(id);
    plot(time_mult*[i-1 i-1], [0 ymax], 'k')
end
plot(Time, yplot,'color', MapColor{2},'linewidth',3)
set(gca,'FontName','Sans-Serif', 'Fontsize', 20,'Box','off')
xlabel('Time (s)','Fontsize', 24,'FontName','Sans-Serif')
ylabel('Weighted Cue from DG','Fontsize', 23,'FontName','Sans-Serif')
xticks(time_mult*[0:(T+1)/n_tticks:(T+1)])
hold off
axis([0 ceil(Time(end)) 0 max(max(yplot),4)])
set(gcf, 'Units', 'Normalized', 'OuterPosition', [0, 0.04, 0.5, 0.64]);

%% Mean mEC input
figure;
map1 = logical(Subset_N1 + Subset_N1N2);
map2 = logical(Subset_N2 + Subset_N1N2);
yplot_1 = (PP_strength(1)*mean(PP(map1,:)) +  PP_strength_wm(2)*mean(PP_wm(map1,:))) / max(mean(PP(map1,floor(T/2):T)) + mean(PP_wm(map1,floor(T/2):T)));
yplot_2 = (PP_strength(2)*mean(PP(map2,:)) +  PP_strength_wm(1)*mean(PP_wm(map2,:))) / max(mean(PP(map2,floor(T/2):T)) + mean(PP_wm(map2,floor(T/2):T)));
max_value = 4;
hold on
for i = 2:length(x)
    if(sum(Av(x(1,i-1):x(1,i))) <= 1)
        y = patch(time_mult*x([i-1,i,i,i-1]), [0 0 max_value max_value], MapColor{1});
        y.FaceAlpha = 40/255;
        y.EdgeAlpha = 0;
    else
        y = patch(time_mult*x([i-1,i,i,i-1]), [0 0 max_value max_value], MapColor{2});
        y.FaceAlpha = 40/255;
        y.EdgeAlpha = 0;
    end
end
for id = 1:length(id_MapChange)
    i = id_MapChange(id);
    plot(time_mult*[i-1 i-1], [0 ymax], 'k')
end
hold on
plot(Time, yplot_1,'color',MapColor{1},'linewidth',3)
hold on
plot(Time, yplot_2,'color',MapColor{2},'linewidth',3)
axis([0 ceil(Time(end)) 0 max_value])
set(gca,'FontName','Sans-Serif', 'Fontsize', 20,'Box','off')
xlabel('Time (s)','Fontsize', 24,'FontName','Sans-Serif')
ylabel('Weighted Cue from mEC','Fontsize', 23,'FontName','Sans-Serif')
hold off
xticks(time_mult*[0:(T+1)/n_tticks:(T+1)])
set(gcf, 'Units', 'Normalized', 'OuterPosition', [0, 0.04, 0.5, 0.64]);

%% mEC external input
figure;
map1 = logical(Subset_N1 + Subset_N1N2);
map2 = logical(Subset_N2 + Subset_N1N2);

T_map1 = ControlWave_Map == 1;
T_map2 = ControlWave_Map == 2;
yplot_1 = zeros(1,T);
yplot_2 = zeros(1,T);
yplot_1(T_map1) = max(PP(map1,T_map1));
yplot_1(T_map2) = max(PP_wm(map1,T_map2));
yplot_2(T_map1) = max(PP_wm(map1,T_map1));
yplot_2(T_map2) = max(PP(map1,T_map2));
max_value = 4;
hold on
for i = 2:length(x)
    if(sum(Av(x(1,i-1):x(1,i))) <= 1)
        y = patch(time_mult*x([i-1,i,i,i-1]), [0 0 max_value max_value], MapColor{1});
        y.FaceAlpha = 40/255;
        y.EdgeAlpha = 0;
    else
        y = patch(time_mult*x([i-1,i,i,i-1]), [0 0 max_value max_value], MapColor{2});
        y.FaceAlpha = 40/255;
        y.EdgeAlpha = 0;
    end
end
for id = 1:length(id_MapChange)
    i = id_MapChange(id);
    plot(time_mult*[i-1 i-1], [0 ymax], 'k')
end
hold on
plot(Time, yplot_1,'color',MapColor{1},'linewidth',3)
hold on
plot(Time, yplot_2,'color',MapColor{2},'linewidth',3)
axis([0 ceil(Time(end)) 0 max_value])
set(gca,'FontName','Sans-Serif', 'Fontsize', 20,'Box','off')
xlabel('Time (s)','Fontsize', 24,'FontName','Sans-Serif')
ylabel('Weighted Cue from mEC','Fontsize', 23,'FontName','Sans-Serif')
hold off
xticks(time_mult*[0:(T+1)/n_tticks:(T+1)])
set(gcf, 'Units', 'Normalized', 'OuterPosition', [0, 0.04, 0.5, 0.64]);

%% Mean Inhibition
figure;
yplot = N*mean(hInh+g1_vec*S/N);
yplot_1 = N*mean(hInh) + mean(g1_vec(map1)*S);
yplot_2 = N*mean(hInh) + mean(g1_vec(map2)*S);
hold on
for i = 2:length(x)
    if(sum(Av(x(1,i-1):x(1,i))) <= 1)
        y = patch(time_mult*x([i-1,i,i,i-1]), [0 0 max(yplot)+15 max(yplot)+15], MapColor{1});
        y.FaceAlpha = 40/255;
        y.EdgeAlpha = 0;
    else
        y = patch(time_mult*x([i-1,i,i,i-1]), [0 0 max(yplot)+15 max(yplot)+15], MapColor{2});
        y.FaceAlpha = 40/255;
        y.EdgeAlpha = 0;
    end
end
for id = 1:length(id_MapChange)
    i = id_MapChange(id);
    plot(time_mult*[i-1 i-1], [0 ymax], 'k')
end
plot(Time, yplot_1,'color',MapColor{1},'linewidth',3)
hold on
plot(Time, yplot_2,'color',MapColor{2},'linewidth',3)
set(gca,'FontName','Sans-Serif', 'FontSize',20,'Box','off')
xlabel('Time (s)','Fontsize', 24,'FontName','Sans-Serif')
ylabel('Mean Inhibition','Fontsize', 23,'FontName','Sans-Serif')
xticks(time_mult*[0:(T+1)/n_tticks:(T+1)])
axis([0 ceil(Time(end)) 0 25])
hold off
set(gcf, 'Units', 'Normalized', 'OuterPosition', [0, 0.04, 0.5, 0.64]);

%% Distribution of connectivity (N map)
figure;
histogram(BD, 'normalization', 'pdf', 'BinWidth',1, 'FaceColor', '[.85, .325, .098]', ...
        'FaceAlpha', 40/255 ,'EdgeColor',  '[.85, .325, .098]','linewidth',1)
set(gca,'FontName','Sans-Serif', 'Fontsize', 20,'Box','off')
xlabel('\Sigma J_{ij}','Fontsize', 24,'FontName','Sans-Serif')
ylabel('p (\Sigma J_{ij})','Fontsize', 24,'FontName','Sans-Serif')
title('Initial Synaptic Weights (total input per unit)', 'FontName', 'Sans-Serif','FontSize',13)
set(gcf, 'Units', 'Normalized', 'OuterPosition',[0, 0.04, 0.5, 0.64]);

%% Network activity bumps (snapshots of the dynamics)
times = [150 325 500];
Bin_size = 5;
for tt = 1:length(times)    
    t = times(tt);
    Active = find(s(:,t)==1);
    Active_DG_base  = find(CUE_MF_base(:,t)==1);
    Active_DG_burst  = find(CUE_MF_burst(:,t)==1);
    Active_mEC = find(CUE_PP(:,t)==1);
    xt_1 = space_mult*RF_Centers{1}(find(ismember(RF_Centers{1}(:, 1),Active)), 2);
    yt_1 = RF_Centers{1}(find(ismember(RF_Centers{1}(:, 1),Active)), 3);
    xt_2 = space_mult*RF_Centers{2}(find(ismember(RF_Centers{2}(:, 1),Active)), 2);
    yt_2 = RF_Centers{2}(find(ismember(RF_Centers{2}(:, 1),Active)), 3);
 
    Bin_F = zeros(1, p*space_mult/Bin_size);
    Bin_N = zeros(1, p*space_mult/Bin_size);
        
    % Binning
    for i = 1: p*space_mult/Bin_size
        Bin_F(i) = sum(xt_1 > Bin_size*(i-1) & xt_1 < Bin_size*i);
        Bin_N(i) = sum(xt_2 > Bin_size*(i-1) & xt_2 < Bin_size*i);
    end
    
    figure;
    subplot(2,1,1)
    bar((Bin_size/2:Bin_size:p*space_mult), Bin_F, 'FaceColor', '[0 .4970 .791]', ...
        'FaceAlpha', 40/255 ,'EdgeColor',  '[0 .4970 .791]','linewidth',3)
    hold on
    
    if tt==1
        text(91.5,80,'PF','FontSize',20)
        errorbar(95,60,9.9/2,'horizontal','Color','k','linewidth', 2)
        axis([0 space_mult*p 0 200])
        yticks([0:50:200])
        plot(space_mult*position(t)*[1 1], [-1 201], '--k','linewidth',3)
    else
        text(91.5,80,'PF','FontSize',20)
        errorbar(95,60,9.9/2,'horizontal','Color','k','linewidth', 2)
        axis([0 space_mult*p 0 200])
        yticks([0:50:200])
        plot(space_mult*position(t)*[1 1], [-1 201], '--k','linewidth',3)
    end
    set(gca,'FontName','Sans-Serif', 'Fontsize', 20,'Box','off')
    title(['Time = ' num2str(time_mult*times(tt)) 's'],'FontSize',24,'FontName','Sans-Serif')
    xlabel('Position (cm)','FontSize',24,'FontName','Sans-Serif')
    xticks(space_mult*[0:ceil(p/4):p])
    
    ylabel('Active units','FontSize',24,'FontName','Sans-Serif')
    
    subplot(2,1,2)
    bar((Bin_size/2:Bin_size:p*space_mult), Bin_N, 'FaceColor', '[.85, .325, .098]', ...
        'FaceAlpha', 40/255 ,'EdgeColor',  '[.85, .325, .098]','linewidth',3)
    hold on
    if tt==1
        plot(space_mult*position(t)*[1 1], [-1 201], '--k','linewidth',3)
        axis([0 space_mult*p 0 200])
        yticks([0:50:200])
    else
        plot(space_mult*position(t)*[1 1], [-1 201], '--k','linewidth',3)
        axis([0 space_mult*p 0 200])
        yticks([0:50:200])
    end
    set(gca,'FontName','Sans-Serif', 'Fontsize', 20,'Box','off')
    xlabel('Position (cm)','FontSize',24,'FontName','Sans-Serif')
    ylabel('Active units','FontSize',24,'FontName','Sans-Serif')
    xticks(space_mult*[0:ceil(p/4):p])   
    
    set(gcf, 'Units', 'Normalized', 'OuterPosition', [0.0, 0.04, 0.4, 0.8]);
    
end
