# Supplementary material for: A synaptic signal for novelty processing in the hippocampus
Source: Nat Commun. 2022 Jul 15;13:4122. doi: 10.1038/s41467-022-31775-6 (PMC9287442; doi:10.1038/s41467-022-31775-6)
Supplement: Supplementary file 4 — Supplementary Code [file 41467_2022_31775_MOESM4_ESM.zip › GomezOcadiz2022_SupplementaryCode/Network_Model/F2N_RandomPremap_Learning/F2N_gen1Dpats.m]

function [patterns, units, RF] = F2N_gen1Dpats(p, N, a, PF_mult, Nperc)
%% [patterns, units, RF] = F2N_gen1Dpats(p, N, a, PF_mult, Nperc)
% Generate the activity patterns associated with each of the p positions of
% a 1D room with period boundary conditions.

% Definitions
N0 = N*a;                                                                  % active cells per pattern
Ntotal = N*Nperc/100;                                                      % # of cells encoding a map
repet = ceil(Ntotal/p);                                                    % # of cells with same place field (PF)
r = ceil(PF_mult*N0/repet);                                                % width of PF

% Generation of place cells
RF = zeros(Ntotal,r);
for col=1:r
    RFtemp = repmat( (mod((col-1):(p+col-2),p)+1)', repet, 1);
    RF(:,col) = RFtemp;
end
clear idx RFtemp

% Pattern generation by assigning active place cells to each position
idx = zeros(Ntotal,p);
for p_id = 1:p
    
    % add random units to patterns if the proper place cells are not enough
    if sum(sum(ismember(RF,p_id)))<repet*r
        empties = find(sum(ismember(RF,p_id),2)==0);
        addidx = empties(randperm(length(empties),repet*r-sum(sum(ismember(RF,p_id))) ));
        temp = sum(ismember(RF,p_id),2);
        temp(addidx) = 1;
        idx(:,p_id) = temp;
    else
        idx(:,p_id) = sum(ismember(RF,p_id),2);
    end
end
idx_new = zeros(repet*r,p);
idx_final = zeros(N0,p);
patterns = zeros(p,N);
for p_id = 1:p
    idx_new(:,p_id) = find(idx(:,p_id)==1);
    idx_final(:,p_id) = idx_new(sort(randperm(repet*r,N0)),p_id);
    patterns(p_id,idx_final(:,p_id)') = 1;
end

% Generate the random set of units encoding the map
permut = randperm(N);
units = zeros(1,N);
units(1:Ntotal) = 1;
RF(Ntotal+1:N,:) = 0;

% Return patterns, active units and receptive fields
patterns = patterns(:, permut);
units = units(permut);
RF = RF(permut,:);

end
