# Supplementary material for: A synaptic signal for novelty processing in the hippocampus
Source: Nat Commun. 2022 Jul 15;13:4122. doi: 10.1038/s41467-022-31775-6 (PMC9287442; doi:10.1038/s41467-022-31775-6)
Supplement: Supplementary file 4 — Supplementary Code [file 41467_2022_31775_MOESM4_ESM.zip › GomezOcadiz2022_SupplementaryCode/Network_Model/F2N_RandomPremap_Learning/F2N_genCmat.m]

function [C] = F2N_genCmat(N, Cm, N_in, same)
%% C = F2N_genCmatgenCmat(N, Cm, N_in, same)
%   Generate a random connectivity matrix for N neurons connected to N_in
%   other units and with a number of connections per uinit equal to Cm.
%   Input "same" indicates if the N and N_in units are of the same set of
%   neurons. If we accept self connections we can set same to 0.

if nargin<3
    same = 1;
    N_in = N;
elseif nargin<4
    same = 0;
end

if Cm>N_in
    msg = 'Requested more active synapses than input units! Reduce Cm';
    error(msg)
end
if same == 1 && N ~= N_in
    msg = 'The two population are not equal! Change the populations or set same=0';
    error(msg)
end

% Create the indexes of the permutation
if N == N_in && same == 1
    IndexMatrix = repmat(1:N_in,[N 1]);
    
    U = triu(IndexMatrix,1);
    L = tril(IndexMatrix,-1);
    
    clear IndexMatrix
    
    U = U(:, 2:end);
    L = L(:,1:end-1);
    RIM = U+L;
    
    clear U L
    
    indexRIMcell = arrayfun(@(x)randperm(N-1),(1:N)','UniformOutput',0);
    RIM2cell = arrayfun(@(k) (RIM(k, indexRIMcell{k}(:))),1:N,'UniformOutput',false)';
    clear RIM indexRIMcell
    RIM2 = cell2mat(RIM2cell);
    
    clear RIM2cell 
    
    U = triu(RIM2);
    L = tril(RIM2,-1);
    
    clear RIM2
    
    IM = [zeros(N,1) U];
    clear U
    
    IM = IM + [L zeros(N,1)];
    clear L
    
    % Index Matrix that produces no self connections
    IM = IM+diag(1:N);       
    
elseif same == 0
    IM = cell2mat(arrayfun(@(x)randperm(N_in),(1:N)','UniformOutput',0));
end

C  = sparse(zeros(N,N_in));
if same == 1
    C(1:Cm,1:Cm+1) = 1;
    C(Cm+1:end,1:Cm) = 1;
    C = C - diag(diag(C));
else
    C(:,1:Cm) = 1;
end
C = cell2mat(arrayfun(@(k) (C(k, IM(k,:))),1:N,'UniformOutput',false)');
clear IM

end
