# Supplementary material for: A synaptic signal for novelty processing in the hippocampus
Source: Nat Commun. 2022 Jul 15;13:4122. doi: 10.1038/s41467-022-31775-6 (PMC9287442; doi:10.1038/s41467-022-31775-6)
Supplement: Supplementary file 4 — Supplementary Code [file 41467_2022_31775_MOESM4_ESM.zip › GomezOcadiz2022_SupplementaryCode/Network_Model/F2N_RandomPremap_Learning/F2N_hebbian.m]

function [J_out] = F2N_hebbian(s, h_bcm, J_in, t, C, lr, fr, tau, thresh_learn)
%HEBBIAN function implementing hebbian learning between units with BCM rule
%   s = activity vector
%   h_bcm = activity vector based on recurrent input
%          (columns indicate the tau_bcm time steps used for the average, 
%           i.e. phi)
%   J_in = current J
%   J_out = updated J
%   t = current time step
%   C = connectivity matrix
%   lr = learning rate
%   fr = forgetting rate
%        (decreses learning when approaching to a certain value n of total 
%         synaptic input. It can be fixed by setting fr = lr/n)
%   tau = tau_learn for average of presynaptic activity
%   thresh_learn = constant c involved in the calculation of phi

N = size(s,1);

%% Postsynaptic function
phi = mean(thresh_learn*(h_bcm).^2,2);
i = find(s(:,t)==1);
post = sparse(i,1, h_bcm((i),1).*(h_bcm((i),1) - phi(i))./phi(i), N, 1);

%% Presynaptic function
pre = sparse(s(:,t) - mean(s(:,t-tau-1:t-1),2))';

%% Update of J
J_change = C.*(post*pre);

idx = find(J_change ~= 0);
[i,j] = find(J_change ~= 0);
J_total = sum(J_in, 2);
J_temp = J_change(idx).*(lr - fr*(J_change(idx)>0).*J_total(mod(idx-1,N)+1));

J_out = sparse(i, j, J_temp, N, N) + sparse(J_in);

%% Clipping (0-1 bound to Jij's)
idx = J_out > 1;
J_out(idx) = 1;
idx = J_out < 0;
J_out(idx) = 0;

end
