# Supplementary material for: A synaptic signal for novelty processing in the hippocampus
Source: Nat Commun. 2022 Jul 15;13:4122. doi: 10.1038/s41467-022-31775-6 (PMC9287442; doi:10.1038/s41467-022-31775-6)
Supplement: Supplementary file 4 — Supplementary Code [file 41467_2022_31775_MOESM4_ESM.zip › GomezOcadiz2022_SupplementaryCode/Network_Model/F2N_RandomPremap_Learning/F2N_overlap.m]

function [m] = F2N_overlap(M_net,M_pat,Norm )
%% OVERLAP: m = F2N_overlap(M_net,M_pat) 
% Calculate the overlap m between pat1 and pat2

M_net = M_net';
M_pat = M_pat';

if strcmp(Norm,'overlap')
    m = ((M_net*M_pat)./sum(M_pat))';
elseif strcmp(Norm,'counts')
    m = (M_net*M_pat)';
end

end
