# Supplementary material for: A synaptic signal for novelty processing in the hippocampus
Source: Nat Commun. 2022 Jul 15;13:4122. doi: 10.1038/s41467-022-31775-6 (PMC9287442; doi:10.1038/s41467-022-31775-6)
Supplement: Supplementary file 4 — Supplementary Code [file 41467_2022_31775_MOESM4_ESM.zip › GomezOcadiz2022_SupplementaryCode/Network_Model/F2N_RandomPremap_Learning/README.txt]

                               README
__________________________________________________________________________

Matlab code for the DG-CA3 network model, tested on matlab 
versions R2017b/2020b and with 32GB of RAM. "Exceeded Memory" 
errors may occur with lower RAM.  

The model can be simulated by running the F2N_main_RandomPremap_Learning.m 
file with the parameters reported in the manuscript. 

All parameter definitions are in the main file (lines 1-95)
with a short description.

Shorter simulation times can be achieved by saving and loading the 
connectivity matrices C, CNI, CIN produced in main file (lines 141-155).
The "load_c" parameter can be set to 1 to load the saved connectivity 
matrices. With the parameter set to 0 the script will generate new 
connectivity matrices based on the rng SEED set.

"Learn" parameter can be set to 0 or 1 to turn off or on hebbian learning. 
Setting "Learn=0" is faster that setting the learning rate "lr=0".
