# Supplementary material for: A synaptic signal for novelty processing in the hippocampus
Source: Nat Commun. 2022 Jul 15;13:4122. doi: 10.1038/s41467-022-31775-6 (PMC9287442; doi:10.1038/s41467-022-31775-6)
Supplement: Supplementary file 4 — Supplementary Code [file 41467_2022_31775_MOESM4_ESM.zip › GomezOcadiz2022_SupplementaryCode/Network_Model/F2N_StructuredPremap/F2N_main.m]

clear all;

% Code for the DG-CA3 model tested on MATLAB R2017b/2020b

SEED = 2021;

%% Inputs
retr = 50;                                                                 % Starting position
nstepsMap = 300;                                                           % Number of updates per map

rng(SEED);

frac_RC = 0.5;                                                             % frac. of mEC cued cells in current position in Map F
frac_RC2 = 0.5;                                                            % frac. of mEC cued cells in current position in Map N
frac_RW_1  = 0.02;                                                         % frac. of DG cued cells in Map F (transition to F)
frac_RW_2  = 0.02;                                                         % frac. of DG cued cells in Map N (transition to N)
frac_RW_12_1 = 0.02;                                                       % frac. of DG cued cells in both Map F and N (transition to F)
frac_RW_12_2 = 0.02;                                                       % frac. of DG cued cells in both Map F and N (transition to N)
frac_RW_0 = 0.00;                                                          % frac. of noise input to all units not in the two maps
frac_RW_tot = 0.02;                                                        % frac. of noise input to all units (DG baseline)
frac_DGbase_FN = 0.0;                                                      % frac. of DG baseline input to only F and N units
frac_DGbase_F = 0.0;                                                       % frac. of DG baseline input to only F units
frac_DGbase_ovr_F = 0.0;                                                   % frac. of DG baseline input to overlap units
frac_DGbase_N = 0.00;                                                      % frac. of DG baseline input to only N units
frac_DGbase_ovr_N = 0.00;                                                  % frac. of DG baseline input to overlap units
frac_RI = 1.0;                                                             % frac. of cued inhibitory neurons  

% Input strengths
NDGupdates = 15;                                                           % # of updates of DG cue (transition)
PP_strength = [3 2];                                                       % cue strength from PP
PP_strength_wm = [2 2];                                                    % cue strength from PP to the wrong map
MF_strength = [0 2];                                                       % cue strength from MF (transition)
MF_strength_base = 2;                                                      % cue strength from MF (baseline)
INT_strength =  20;                                                        % cue strength to interneurons (transition)

gI = 1;                                                                    % gain of interneurons
tau = 100;                                                                 % mEC cue strength decay time
tauDG = 30;                                                                % DG cue strength decay time
tauInh = 3;                                                                % Inh. Int. cue strength decay time
S_min = 50;                                                                % min activity for the calculation of global inhibition
s_noise = 0.1;                                                             % noise level (Temperature)

% Teleportation Sequence (1 = F, 2 = N)
MapSequence = [1 2];

% Gloal Inhibition Coefficients
g1 = 0.015;                                                                % Global Inhib. coeff. for units not involved in any map
g1_map1 = 0.035;                                                           % G.I. coeff for units in F map
g1_map2 = 0.015;                                                           % G.I. coeff for units in N map

% Position update (random walk with 3 states: forward, backward, not moving)
P_stop = 0;
P_forw = 1;                                                                %( => P_back = 1-P_stop-P_forw)
step_forw = 5;                                                             % length of a forward step
step_back = 1;                                                             % length of a backward step

%% Network Parameters
N   = 20000;                                                               % # of units
Nperc = 20;                                                                % percentage of active units in a Map
a   = 0.0165;                                                              % sparsity
G0  = 2.31;                                                                % threshold
NI  = 5000;                                                                % # of inhibitory neurons
G0I = 0.0001;                                                              % threshold of interneurons
p   = 400;                                                                 % # of patterns (points per room)
Cm  = ceil(0.06*(N-1));                                                    % # of maximum connections per unit
CmNI = 0;                                                                  % # of pyramidal inputs per interneuron
CmIN = 500;                                                                % # of inhibitory inputs per unit
alfa = 0.7;                                                                % parameters of the beta distribution
beta = 1.2;
PF_mult = 1;                                                               % multiplier of the minimum place field size

%% Simulation times and updates
n_pos_updates = nstepsMap/step_forw;                                       % # of position updates in a room
n_learn_updates = length(MapSequence);                                     % # of teleportations
T_integration = 5;                                                         % # of time steps between two position updates
T_plot = 1;                                                                % # of time steps between two video frames
T = n_pos_updates*n_learn_updates*T_integration-1;                         % Length of the simulation (# of t steps)

%% Generate Control Waves (Simulation Structure)
% 0 stands for position update, -1 for integration, 1/2 for cue to map F/N
ControlWave     = -ones(1,T);
ControlWave_mEC = -ones(1,T);
ControlWave_DG  = -ones(1,T);
ControlWave_Map = -ones(1,T);
ControlWave_Inh = -ones(1,T);
cue_DG          = zeros(1,N);
cue_DG_baseline = zeros(1,N);
cue_mEC         = zeros(1,N);

% CW_mEC: 0 for update of position, -1 for integration
idx_Update_position = mod([0 1:(T-1)],T_integration)==0;
ControlWave_mEC(idx_Update_position) = 0;
ControlWave(idx_Update_position) = -1;

% CW_DG: 0 for activation of the DG, -1 for no input
idx_Update = mod([0 1:(T-1)],(n_pos_updates)*T_integration)==0;
idx_Update_DG = find(idx_Update==1);
for i = 0: NDGupdates-1
    ControlWave_DG(idx_Update_DG + i*T_integration) = MapSequence;
end

% CW_Map: indicates the current map at each time step
for t = 1:T
    if ControlWave_DG(t) == 1                                              % Map F
        Flag_Map = 1;
    elseif ControlWave_DG(t) == 2                                          % Map N
        Flag_Map = 2;
    end
    ControlWave_Map(t) = Flag_Map;
end

% CW_Inh
idx_Update = mod([0 1:(T-1)],(n_pos_updates)*T_integration)==0;
idx_Update_DG = find(idx_Update==1);
ControlWave_Inh(idx_Update_DG) = 0;
ControlWave_Inh(1) = -1;
ControlWave(idx_Update==1) = MapSequence;

clear id* Flag_Map i

%% Connectivity matrices generation
try
    load('C.mat' )
    load('CNI.mat')
    load('CIN.mat')
catch
    disp('CONNECTIVITY NOT LOADED')
    C = F2N_genCmat(N, Cm);
    CNI = full(F2N_genCmat(NI, CmNI, N));
    CIN = full(F2N_genCmat(N, CmIN, NI));
end
rng(SEED);

%% Pattern generation
N0 = ceil(a*N);
[patterns, units_active, RF1]= F2N_gen1Dpats(p, N, a, PF_mult, Nperc);     % F
[patterns2, units_active2, RF2] = F2N_gen1Dpats(p, N, a, PF_mult, Nperc);  % N

%% Synaptic weight matrices
J1 = sparse(C.*(patterns'*patterns));                                      % Map F
J1 = min(J1,1);                                                            % Clipped Hebbian rule

J2 = sparse(C.*(patterns2'*patterns2));                                    % Map N
J2 = min(J2,1);                                                            % Clipped Hebbian rule

J_pp = [PP_strength(1)*ones(N,1) PP_strength(2)*ones(N,1)];                % Connection Strengths to Perforant Pathway [F, N]
J_pp_wm = [PP_strength_wm(1)*ones(N,1) PP_strength_wm(2)*ones(N,1)];
J_mf = [MF_strength(1)*ones(N,1) MF_strength(2)*ones(N,1)];                % Connection Strengths to Mossy Fibers [F, N]

%% Beta distribution to generate the degraded map N
idx = find(J2);
BD = sparse(betarnd(alfa,beta,[1,length(idx)]));
J2(idx) = BD';
J2 = sparse(J2);

J = J1 + J2;

%% Cell Assemblies
Subset_N1 = (units_active>0)  & (units_active2==0);                        % Units active only in F
Subset_N2 = (units_active2>0) & (units_active==0);                         % Units active only in N
Subset_N1N2 = (units_active2>0) & (units_active>0);                        % Units active in both F and N
units_inactive = ones(1,N)-Subset_N1-Subset_N2-Subset_N1N2;
Subset_N = units_inactive>0;                                               % Units not active in both maps

%% Find centers of Place Fields
center_pf = (size(RF1,2)+1)/2;
repet = N*Nperc/(100*p);
% Map F
RF_Centers{1} = zeros(N*Nperc/100,3);
RF_Centers{1}(:, 1) = find(units_active);                                  % ind 1: identity of the cell
RF_Centers{1}(:, 2) = RF1(RF_Centers{1}(:, 1), center_pf);                 % ind 2: center of the place field
% Map N
RF_Centers{2} = zeros(N*Nperc/100,3);
RF_Centers{2}(:, 1) = find(units_active2);
RF_Centers{2}(:, 2) = RF2(RF_Centers{2}(:, 1), center_pf);

for i = 1:p
    RF_Centers{1}(RF_Centers{1}(:, 2)==i, 3) = 1:repet;                    % ind 3: id for cells with same center of place field
    RF_Centers{2}(RF_Centers{2}(:, 2)==i, 3) = 1:repet;
end

%% Simulation
time = 1:T;

% Initializations
s  = zeros(N,T);                                                           % activity vector
sI = zeros(NI,T);                                                          % interneurons activity vector
CUE_PP = zeros(N,T);
CUE_PP_wm = zeros(N,T);
CUE_MF = zeros(N,T);
h  = zeros(N,T);                                                           
hI = zeros(NI,T);
hCue = zeros(N,T);
hCue_Inh = zeros(NI,T);
hInh = zeros(N,T);
hExc = zeros(N,T);
S = zeros(1,T);
position = zeros(1,T);
PP = zeros(N,T);
PP_wm = zeros(N,T);
MF = zeros(N,T);
MF_baseline = zeros(N,T);
CUE_MF_base = zeros(N,T);
CUE_MF_burst = zeros(N,T);
Burst_strength = zeros(1,T);
mEC_strength = zeros(1,T);
mEC_strength_wm = zeros(1,T);
DG = zeros(N,T);
Flipped = cell(1,T);
Units_on{t} = cell(1,T);
Units_off{t} = cell(1,T);
hinput = cell(1,T);

% Global Inhibition Structure (uncomment to differentiate inhibition in
% the two subnetworks or to randomize the coefficient g1 for each cell)
g1_vec = g1*ones(N,1);
g1_vec(Subset_N2) = g1_map2;
g1_vec(Subset_N1) = g1_map1;
g1_vec(Subset_N1N2) = g1_map1;

% Dynamics
S (1) = 0;
position (1) = retr;
Map_old = MapSequence(1);
pos0 = retr;
for t = 1:T
    %% CUE -> mEC
    if ControlWave_mEC(t) ~= -1
        cue_update_mEC = 1;
    else
        cue_update_mEC = 0;
    end
    
    if cue_update_mEC == 1
        % Position Update
        % If teleported start from pos = retr
        if ControlWave_Map(t) ~= Map_old
            position (t) = retr;
            pos0 = retr;
            Map_old = ControlWave_Map(t);
        else
            % Otherwise random walk
            rng_num = rand(1);
            position (t) = pos0*(rng_num < P_stop) +                        ...
                (pos0 + step_forw)*(rng_num > P_stop & rng_num < P_forw) +  ...
                (pos0 - step_back)*(rng_num > P_forw & rng_num < 1);
            position (t) = mod(position (t)-1,p)+1;
            pos0 = position (t);
        end
        
        
        % Cue Update (mEC)
        if ControlWave_Map(t) == 1
            cue = patterns(position (t),:)';
            temp = datasample(find(cue == 1),floor(frac_RC*sum(cue == 1)),'Replace',false);
        else
            cue = patterns2(position (t),:)';
            temp = datasample(find(cue == 1),floor(frac_RC2*sum(cue == 1)),'Replace',false);
        end
        rngActive = zeros(1,N);
        rngActive(temp) = 1;

        % Cue to the pos. in the current map + noise
        cue_mEC = min(rngActive, 1)';                                      % mEC last update
        t_lu_mEC = t;                                                      % time of mEC last Update
        
    else
        position(t) = pos0;
    end
    
    
    %% CUE -> mEC (Wrong map)
    if ControlWave_mEC(t) ~= -1
        cue_update_mEC = 1;
    else
        cue_update_mEC = 0;
    end
    
    if cue_update_mEC == 1
        % Cue Update (mEC)
        if ControlWave_Map(t) == 1
            cue = patterns2(position (t),:)';
            temp = datasample(find(cue == 1),floor(frac_RC2*sum(cue == 1)),'Replace',false);
        else
            cue = patterns(position (t),:)';
            temp = datasample(find(cue == 1),floor(frac_RC*sum(cue == 1)),'Replace',false);
        end
        rngActive_wm = zeros(1,N);
        rngActive_wm(temp) = 1;
        
        
        % Cue to the pos. in the current map + noise
        cue_mEC_wm = min(rngActive_wm, 1)'; 
    end
    
    %% CUE -> DG
    
    % Update of baseline DG
    if ControlWave_mEC(t) ~= -1
        cue_update_mEC = 1;
    else
        cue_update_mEC = 0;
    end
    if cue_update_mEC == 1
        Subset_Maps = unique([find(Subset_N1N2 == 1) find(Subset_N1 == 1) find(Subset_N2 == 1)]);
        if ControlWave_Map(t) == 1                                         % Input to map F
            subset_units = Subset_N1;                                      % (set strength and fractions
            Frac_RW = frac_DGbase_F;                                       % greater than zero to activate)
            Frac_RW_ovr = frac_DGbase_ovr_F;
        else                                                               % Input to map N
            subset_units = Subset_N2;
            Frac_RW = frac_DGbase_N;
            Frac_RW_ovr = frac_DGbase_ovr_N;
        end
        temp_map_base = datasample(find(subset_units == 1), ...
            floor(Frac_RW*sum(subset_units == 1)), ...
            'Replace',false);
        temp_ovr_base = datasample(find(Subset_N1N2 == 1), ...
            floor(Frac_RW_ovr*sum(Subset_N1N2 == 1)),'Replace',false);
        temp_FN = datasample(Subset_Maps,floor(frac_DGbase_FN*length(Subset_Maps)),'Replace',false);
        temp_all = datasample(1:N,floor(frac_RW_tot*N),'Replace',false);
        
        
        rngActive_all = zeros(1,N);
        rngActive_all(temp_all) = 1;
        rngActive_FN = zeros(1,N);
        rngActive_FN(temp_FN) = 1;
        rngActive_map_base = zeros(1,N);
        rngActive_map_base(temp_map_base) = 1;
        rngActive_ovr_base = zeros(1,N);
        rngActive_ovr_base(temp_ovr_base) = 1;
        
        cue_DG_baseline = min(rngActive_map_base + rngActive_ovr_base + rngActive_all + rngActive_FN, 1)';
    end
 
    % Update of delta DG
    if ControlWave_DG(t) ~= -1
        cue_update_DG = 1;
    else
        cue_update_DG = 0;
    end
    
    if cue_update_DG == 1
        if ControlWave_Map(t) == 1                                         % Input to map F
            subset_units = Subset_N1;                                      % (set strength and fractions
            Frac_RW = frac_RW_1;                                           % greater than zero to activate)
            Frac_RW_ovr = frac_RW_12_1;
        else                                                               % Input to map N
            subset_units = Subset_N2;
            Frac_RW = frac_RW_2;
            Frac_RW_ovr = frac_RW_12_2;
        end
        
        temp_map = datasample(find(subset_units == 1), ...
            floor(Frac_RW*sum(subset_units == 1)), ...
            'Replace',false);
        temp_ovr = datasample(find(Subset_N1N2 == 1), ...
            floor(Frac_RW_ovr*sum(Subset_N1N2 == 1)),'Replace',false);
        
        
        rngActive_map = zeros(1,N);
        rngActive_map(temp_map) = 1;
        rngActive_ovr = zeros(1,N);
        rngActive_ovr(temp_ovr) = 1;
        
        cue_DG = min(rngActive_map + rngActive_ovr, 1)';                   % DG last update
        t_lu_DG = t;                                                       % time of DG last Update
    end
    
    
    %% CUE -> Inh
    if ControlWave_Inh(t) ~= -1
        cue_update_Inh = 1;
    else
        cue_update_Inh = 0;
    end
    
    if cue_update_Inh == 1
        temp_Inh = datasample(1:NI,floor(frac_RI*NI),'Replace',false);
        rngActive_Inh = zeros(1,NI);
        rngActive_Inh(temp_Inh) = 1;
        
        cue_Inh = min(rngActive_Inh, 1)';                                  % Inh last update
        t_lu_Inh = t;                                                      % time of Inh last Update
    end
    
    
    %% Network Updates
    if J_pp(1, ControlWave_Map(t))*exp(-(t-t_lu_mEC)/tau) > 0.01           % Cue to CA3 from mEC
        PP (:,t) = J_pp(:, ControlWave_Map(t)).*(cue_mEC)*exp(-(t-t_lu_mEC)/tau);
        mEC_strength(t) = J_pp(1, ControlWave_Map(t))*exp(-(t-t_lu_mEC)/tau);
    else
        PP (:,t) = 0;
        mEC_strength(t) = 0;
    end
    
    if J_pp_wm(1, ControlWave_Map(t))*exp(-(t-t_lu_mEC)/tau) > 0.01        % Cue to CA3 from mEC
        PP_wm(:,t) = J_pp_wm(:, ControlWave_Map(t)).*(cue_mEC_wm)*exp(-(t-t_lu_mEC)/tau);
        mEC_strength_wm(t) = J_pp_wm(1, ControlWave_Map(t))*exp(-(t-t_lu_mEC)/tau);
    else
        PP_wm (:,t) = 0;
        mEC_strength_wm(t) = 0;
    end
       
    
    if J_mf(1, ControlWave_Map(t))*exp(-(t-t_lu_DG)/tauDG) > 0.01          % Cue to CA3 from DG
        MF(:,t) = J_mf(:, ControlWave_Map(t)).*(cue_DG)*exp(-(t-t_lu_DG)/tauDG);
    else
        MF(:,t) = 0;
    end
    MF_baseline(:,t) = MF_strength_base.*(cue_DG_baseline)*exp(-(t-t_lu_mEC)/tau);
    DG(:,t) = MF_baseline(:,t) + MF(:,t);
    
    if max(PP(:,t)) > 0.01
        CUE_PP(:,t) = cue_mEC;
        CUE_PP_wm(:,t) = cue_mEC_wm;
    else
        CUE_PP(:,t) = 0;
        CUE_PP_wm(:,t) = 0;
    end
    
    if J_mf(1, ControlWave_Map(t))*exp(-(t-t_lu_DG)/tauDG) > 0.01
        CUE_MF(:,t) = min(cue_DG + cue_DG_baseline,1);
        CUE_MF_base(:,t) = cue_DG_baseline;
        CUE_MF_burst(:,t) = cue_DG;
        Burst_strength(t) = J_mf(1, ControlWave_Map(t))*exp(-(t-t_lu_DG)/tauDG);
    else
        CUE_MF(:,t) = cue_DG_baseline;
        CUE_MF_base(:,t) = cue_DG_baseline;
        CUE_MF_burst(:,t) = zeros(1,N);
        Burst_strength(t) = 0;
    end
  
    if exist('cue_Inh')
        newt = (t-t_lu_Inh)/tauInh;
        hCue_Inh (:,t) = INT_strength*(cue_Inh)*exp(-(t-t_lu_Inh)/tauInh); % Cue to Inh. neurons from DG
    else
        hCue_Inh (:,t) = 0;
    end
    
    if t == 1
        hCue (:,t) = (PP(:,t) + PP_wm(:,t) + DG (:,t))/N;
        hInh (:,t) = 0;
        hI (:,t) = hCue_Inh (:,t)/NI;
        act = hI (:,t) > G0I;
        sI (act,t) = gI * hI (act, t);                                     
        hExc (:,t) = 0;
        h (:,t) = hCue (:,t) + hExc (:,t) - hInh (:,t);
        S(t) = S_min;
    else
        hCue (:,t) = (PP (:,t) + PP_wm(:,t) + DG (:,t))/N;
        hI (:,t) = (CNI*s (:,t-1))/NI + hCue_Inh (:,t)/NI;
        act = hI (:,t) > G0I;
        sI(act,t) = gI * hI (act, t);
        hInh (:,t) = (CIN*sI (:,t))/NI;
        hExc (:,t) = (J*s(:,t-1))/N;
        h (:, t) = hCue (:,t) + hExc (:,t) - hInh (:,t);
        S(t) = max(sum(s(:,t-1)),S_min);
    end
    hinput{t} = zeros(N,1);
    Units_on{t} = zeros(N,1);
    Units_off{t} = zeros(N,1);
    i_2update = h (:,t)>0;
    hinput{t} = N*h (:,t) - g1_vec*(S(t)) - G0;
    randomuniform = rand(sum(i_2update),1);
    Units_on{t}(i_2update) = randomuniform <= 0.5+atan((hinput{t}(i_2update))/s_noise)/pi;
    Units_off{t}(i_2update) = randomuniform > 0.5+atan((hinput{t}(i_2update))/s_noise)/pi;
  
    s(logical(Units_on{t}),t) = 1;
    s(logical(Units_off{t}),t) = 0;
end
m1  = F2N_overlap(s, patterns,'overlap');
m2  = F2N_overlap(s, patterns2,'overlap');

%% Print Figures
F2N_figures

%% Print Time Evolution (video)
videohist_name = ['DG_CA3_videohist_premap'];
F2N_video_hist;

video_name = ['DG_CA3_singleunits_premap'];
F2N_video;
