# Supplementary material for: A synaptic signal for novelty processing in the hippocampus
Source: Nat Commun. 2022 Jul 15;13:4122. doi: 10.1038/s41467-022-31775-6 (PMC9287442; doi:10.1038/s41467-022-31775-6)
Supplement: Supplementary file 4 — Supplementary Code [file 41467_2022_31775_MOESM4_ESM.zip › GomezOcadiz2022_SupplementaryCode/Network_Model/F2N_StructuredPremap/F2N_video.m]

%% Produce a video of network activity over time

c = 0;
MapColor = {[0 50 255]/255, [255 50 0]/255};

% Print frames
for t = 1:T
    if mod(t,T_plot)==0
        c = c+1;
        figure(1);
             
        % Cells activity in the two maps
        subplot(4,2,[1:6])
        Active = find(s(:,t)==1);                                          % Active cells at time t
        Active_DG  = find(CUE_MF(:,t)==1);                                 % Cells cued by DG
        Active_mEC = find(CUE_PP(:,t)==1);                                 % Cells cued by mEC
        
        % Find the centers of the place fields of active and cued cells
        xt_1 = RF_Centers{1}(find(ismember(RF_Centers{1}(:, 1),Active)), 2);
        yt_1 = RF_Centers{1}(find(ismember(RF_Centers{1}(:, 1),Active)), 3);
        xt_2 = RF_Centers{2}(find(ismember(RF_Centers{2}(:, 1),Active)), 2);
        yt_2 = RF_Centers{2}(find(ismember(RF_Centers{2}(:, 1),Active)), 3);
        xDG_1 = RF_Centers{1}(find(ismember(RF_Centers{1}(:, 1),Active_DG)), 2);
        yDG_1 = RF_Centers{1}(find(ismember(RF_Centers{1}(:, 1),Active_DG)), 3);
        xDG_2 = RF_Centers{2}(find(ismember(RF_Centers{2}(:, 1),Active_DG)), 2);
        yDG_2 = RF_Centers{2}(find(ismember(RF_Centers{2}(:, 1),Active_DG)), 3);
        xmEC_1 = RF_Centers{1}(find(ismember(RF_Centers{1}(:, 1),Active_mEC)), 2);
        ymEC_1 = RF_Centers{1}(find(ismember(RF_Centers{1}(:, 1),Active_mEC)), 3);
        xmEC_2 = RF_Centers{2}(find(ismember(RF_Centers{2}(:, 1),Active_mEC)), 2);
        ymEC_2 = RF_Centers{2}(find(ismember(RF_Centers{2}(:, 1),Active_mEC)), 3);
        
        % Plot active and cued cells in each room
        p11=scatter(xt_1, yt_1-repet, 50,'MarkerFaceColor',[0 .4970 .791], 'MarkerEdgeColor',[0 .497 .791]);
        hold on
        p12=scatter(xt_2, yt_2+repet/2, 50,'MarkerFaceColor',[.85, .325, .098], 'MarkerEdgeColor',[.85, .325, .098]);
        p2=scatter(xDG_1, yDG_1-repet, 50,'o', 'MarkerEdgeColor',[.1 .1 .1]);
        scatter(xDG_2, yDG_2+repet/2, 50, 'o', 'MarkerEdgeColor',[.1 .1 .1])
        p3=scatter(xmEC_1, ymEC_1-repet, 9,'o','MarkerFaceColor',[.1 .1 .1], 'MarkerEdgeColor',[.1 .1 .1]);
        scatter(xmEC_2, ymEC_2+repet/2, 9,'o','MarkerFaceColor',[.1 .1 .1], 'MarkerEdgeColor',[.1 .1 .1])
        
        % Print the two 1D rooms
        plot([0 p],[-10 -10],'-k', 'LineWidth', 2)
        plot([0 p],[1 1],'-k', 'LineWidth', 2)
        plot([0 p],[5 5],'-k', 'LineWidth', 2)
        plot([0 p],[16 16],'-k', 'LineWidth', 2)

        hold off
        set(gca,'YColor','none','XColor','none')
        legend([p11, p12, p2, p3], {'Active cells (Map F)' 'Active cells (Map N)' ...
            'Cued cells (DG)' 'Cued cells (mEC)'},'Fontname','Sans-Serif', ...
            'Fontsize', 13, 'Location', 'northeast')
        legend boxoff
        axis([0 p (-repet*2+2) (repet*2.5+10)])

        % Print rodent's position
        subplot(4,2,[7 8])
        scatter(position(t),100,400,'k','filled')
        hold on
        y = patch([0 p p 0], [0 0 200 200], MapColor{ControlWave_Map(t)}, ...
            'EdgeColor', MapColor{ControlWave_Map(t)}, ...
            'linewidth',2);
        y.FaceAlpha = 60/255;
        y.EdgeAlpha = 1;
        xlabel('Position','FontSize',13,'FontName','Sans-Serif')
        axis([0 p 0 200])
        set(gca,'YColor','none')
        hold off
        
        set(gcf, 'Units', 'Normalized', 'OuterPosition', [0.3, 0.04, 0.6, 0.96]);        
        F(c) = getframe(gcf);
        drawnow
    end
end

% Generate video
writerObj = VideoWriter([video_name '.avi']);
writerObj.FrameRate = 5;
writerObj.Quality = 100;
open(writerObj);
for i=1:length(F)
    frame = F(i) ;
    writeVideo(writerObj, frame);
end
close(writerObj);
close all
