# Supplementary material for: A synaptic signal for novelty processing in the hippocampus
Source: Nat Commun. 2022 Jul 15;13:4122. doi: 10.1038/s41467-022-31775-6 (PMC9287442; doi:10.1038/s41467-022-31775-6)
Supplement: Supplementary file 4 — Supplementary Code [file 41467_2022_31775_MOESM4_ESM.zip › GomezOcadiz2022_SupplementaryCode/Network_Model/F2N_StructuredPremap/F2N_video_hist.m]

%% Produce a video of network activity over time

c = 0;
MapColor = {[0 .4970 .791], [.85, .325, .098]};

% Print frames
for t = 1:T
    if mod(t,T_plot)==0
        c = c+1;
        
        Bin_size = 5;
       
        Active = find(s(:,t)==1);
        Active_DG_base  = find(CUE_MF_base(:,t)==1);
        Active_DG_burst  = find(CUE_MF_burst(:,t)==1);
        Active_mEC = find(CUE_PP(:,t)==1);
        xt_1 = space_mult*RF_Centers{1}(find(ismember(RF_Centers{1}(:, 1),Active)), 2);
        yt_1 = RF_Centers{1}(find(ismember(RF_Centers{1}(:, 1),Active)), 3);
        xt_2 = space_mult*RF_Centers{2}(find(ismember(RF_Centers{2}(:, 1),Active)), 2);
        yt_2 = RF_Centers{2}(find(ismember(RF_Centers{2}(:, 1),Active)), 3);
        
        Bin_F = zeros(1, p*space_mult/Bin_size);
        Bin_N = zeros(1, p*space_mult/Bin_size);
        
        % Binning
        for i = 1: p*space_mult/Bin_size
            Bin_F(i) = sum(xt_1 > Bin_size*(i-1) & xt_1 < Bin_size*i);
            Bin_N(i) = sum(xt_2 > Bin_size*(i-1) & xt_2 < Bin_size*i);
        end
        figure(1);
        
        % Cells activity in map F
        subplot(5,3,[1:6])
        h1 = plot([-20 -19], [-20 -20], 'color', '[0 .4970 .791]','linewidth',3 );
        hold on
        h2 = plot([-20 -19], [-20 -20], 'color', '[.85, .325, .098]','linewidth',3 );
        bar((Bin_size/2:Bin_size:p*space_mult), Bin_F, 'FaceColor', '[0 .4970 .791]', ...
            'FaceAlpha', 40/255 ,'EdgeColor',  '[0 .4970 .791]','linewidth',3)
        hold on
        
        if INT_strength == -1
            if ControlWave_Map(t)==1
                axis([0 space_mult*p 0 200])
                h3 = plot(space_mult*position(t)*[1 1], [-1 201], '--k','linewidth',2.5);
                yticks([0:50:200])
            else
                h3 = plot(space_mult*position(t)*[1 1], [-1 201], '--k','linewidth',2.5);
                axis([0 space_mult*p 0 40])
                yticks([0:10:40])
            end
        else
            if ControlWave_Map(t)==1
                axis([0 space_mult*p 0 200])
                h3 = plot(space_mult*position(t)*[1 1], [-1 201], '--k','linewidth',2.5);
                yticks([0:50:200])
            else
                h3 = plot(space_mult*position(t)*[1 1], [-1 201], '--k','linewidth',2.5);
                axis([0 space_mult*p 0 200])
                yticks([0:50:200])
            end
        end
        if time_mult*t < 3 || (time_mult*t >= 6 && time_mult*t < 9)
            legend([h1 h2 h3],{'       Map F', '       Map N', sprintf(' Cued position\n       (mEC)')},'location','Northeast','FontSize',18)
        else
            legend([h1 h2 h3],{'       Map F', '       Map N', sprintf(' Cued position\n       (mEC)')},'location','Northwest','FontSize',18)
        end
            
        set(gca,'FontName','Sans-Serif', 'Fontsize', 20,'Box','off')
        formatSpec = '%.2f';
        title(['Time = ' num2str(time_mult*t,formatSpec) 's'],'FontSize',22,'FontName','Sans-Serif')
        xticks(space_mult*[0:100:400])
        set(gca,'xticklabel',{[]})
        ylabel('Active units','FontSize',22,'FontName','Sans-Serif')
        hold off
        
        % Cells activity in map N
        subplot(5,3,[7:12])
        bar((Bin_size/2:Bin_size:p*space_mult), Bin_N, 'FaceColor', '[.85, .325, .098]', ...
            'FaceAlpha', 40/255 ,'EdgeColor',  '[.85, .325, .098]','linewidth',3)
        hold on
        if INT_strength == -1
            if ControlWave_Map(t)==1
                text(107,170,'PF','FontSize',20)
                errorbar(110,150,9.9/2,'horizontal','Color','k','linewidth', 2)
                axis([0 space_mult*p 0 200])
                yticks([0:50:200])
            else
                text(107,34,'PF','FontSize',20)
                errorbar(110,30,9.9/2,'horizontal','Color','k','linewidth', 2)
                plot(space_mult*position(t)*[1 1], [-1 201], '--k','linewidth',3)
                axis([0 space_mult*p 0 40])
                yticks([0:10:40])
            end
        else
            if ControlWave_Map(t)==1
                text(107,170,'PF','FontSize',20)
                errorbar(110,150,9.9/2,'horizontal','Color','k','linewidth', 2)
                plot(space_mult*position(t)*[1 1], [-1 201], '--k','linewidth',3)
                axis([0 space_mult*p 0 200])
                yticks([0:50:200])
            else
                text(107,170,'PF','FontSize',20)
                errorbar(110,150,9.9/2,'horizontal','Color','k','linewidth', 2)
                plot(space_mult*position(t)*[1 1], [-1 201], '--k','linewidth',3)
                axis([0 space_mult*p 0 200])
                yticks([0:50:200])
            end
        end
        set(gca,'FontName','Sans-Serif', 'Fontsize', 20,'Box','off')
        ylabel('Active units','FontSize',22,'FontName','Sans-Serif')
        xticks(space_mult*[0:100:400])
        set(gca,'xticklabel',{[]})
        hold off
        
        % Print rodent's position
        subplot(5,3,13:15)
        scatter(space_mult*position(t),100,400,'k','filled')
        hold on
        y = patch([0 space_mult*p space_mult*p 0], [0 0 200 200], MapColor{ControlWave_Map(t)}, ...
            'EdgeColor', MapColor{ControlWave_Map(t)}, ...
            'linewidth',2);
        y.FaceAlpha = 40/255;
        y.EdgeAlpha = 1;
        xlabel('Position (cm)','FontSize',22,'FontName','Sans-Serif')
        axis([0 space_mult*p 0 200])
        xticks(space_mult*[0:100:400])
        
        set(gca,'YColor','none','FontName','Sans-Serif', 'Fontsize', 20,'Box','off')
        title('Position in current map','FontSize',18,'FontName','Sans-Serif')
        hold off
        
        set(gcf, 'Units', 'Normalized', 'OuterPosition', [0.3, 0.04, 0.5, 1]);
        F(c) = getframe(gcf);
        drawnow
    end
end

% Generate video
writerObj = VideoWriter([videohist_name '.avi']);
writerObj.FrameRate = 5;
writerObj.Quality = 100;
open(writerObj);
for i=1:length(F)
    frame = F(i) ;
    writeVideo(writerObj, frame);
end
close(writerObj);
close all
