# Supplementary material for: A synaptic signal for novelty processing in the hippocampus
Source: Nat Commun. 2022 Jul 15;13:4122. doi: 10.1038/s41467-022-31775-6 (PMC9287442; doi:10.1038/s41467-022-31775-6)
Supplement: Supplementary file 4 — Supplementary Code [file 41467_2022_31775_MOESM4_ESM.zip › GomezOcadiz2022_SupplementaryCode/Network_Model/F2N_StructuredPremap/README.txt]

				README
_________________________________________________________________

Matlab code for the DG-CA3 network model, tested on matlab 
versions R2017b/2020b and with 32GB of RAM. "Exceeded Memory" 
errors may occur with lower RAM.  

The model can be simulated by running the F2N_main.m file with 
the parameters reported in the manuscript. 
Figures (code in F2N_figures) are adapted to simulations of a 
sequence of 2 environments, either novel or familiar, and with 
the set number of time steps. Longer map sequences or different 
simulation lengths may produce inaccurate figures.

All parameter definitions are in the F2N_main.m file (lines 1-70)
with a short description.

Shorter simulation times can be achieved by saving the connectivity
matrices C, CNI, CIN produced in F2N_main.m (lines 121-131).
