# Supplementary material for: A synaptic signal for novelty processing in the hippocampus
Source: Nat Commun. 2022 Jul 15;13:4122. doi: 10.1038/s41467-022-31775-6 (PMC9287442; doi:10.1038/s41467-022-31775-6)
Supplement: Supplementary file 4 — Supplementary Code [file 41467_2022_31775_MOESM4_ESM.zip › GomezOcadiz2022_SupplementaryCode/Network_Model/README.txt]

                               README
__________________________________________________________________________________

MATLAB code for the DG-CA3 network model, tested on MATLAB versions R2017b/2020b
and with a standard computer with 32GB of RAM. "Exceeded Memory" errors may occur 
with lower RAM.

The same network model can be run with different initial conditions for the 
synaptic connectivity matrix: structured pre-wired connectivity (figures 5 and 
S4) and random connectivity (figures S5 and S6). To run the model, open in MATLAB 
one of the following two subfolders:
- F2N_StructuredPremap
- F2N_RandomPremap_Learning
Then run the corresponding F2N_main* file. Running time should be of ~10 minutes 
for the longest simulation (fig. S6, model with initially unstructured 
connectivity and with synaptic plasticity). Shorter simulation times can be 
achieved (after having run a simulation a first time) by saving and loading the 
connectivity matrices C, CNI, CIN produced in the main file (lines 141-155).
The "load_c" parameter can be set to 1 to load the saved connectivity matrices,
which have to be saved as the files 'C.mat', 'CIN.mat' and 'CNI.mat'.
With the "load_c" parameter set to 0 the script will generate new connectivity 
matrices based on the rng SEED set.
All simulations will output several figures summarizing the results and videos of 
network activity throughout the simulation. 


-F2N_StructuredPremap
Code used for Figure 5 in the main text and for Figure S4 in the Supplementary 
Information. The network is initialized with a structured but very weak pre-map 
for map N.
The model can be simulated by running the F2N_main.m file with the parameters 
reported in the manuscript. 
Figures (code in F2N_figures) are adapted to simulations of a sequence of 2 
environments, either novel or familiar, and with the set number of time steps. 
Longer map sequences or different simulation lengths may produce inaccurate 
figures.
All parameter definitions are in the F2N_main.m file (lines 1-70) with a short 
description.


-F2N_RandomPremap_Learning
Code used for Figures S5 and S6 in the Supplementary Information. 
The model can be simulated by running the F2N_main_RandomPremap_Learning.m file 
with the parameters reported in the manuscript. 
The network is initialized with an unstructured 0-1 connectivity matrix for map N, 
generated by assigning random connections between units in the N sub-network.
Hebbian plasticity is included in this model to study the formation of a novel map 
in the current model.
All parameter definitions are in the main file (lines 1-95) with a short 
description.
The "Learn" parameter can be set to 0 or 1 to turn off or on hebbian learning. 
Setting "Learn=0" is faster that setting the learning rate equal to zero.
