# Supplementary material for: A synaptic signal for novelty processing in the hippocampus
Source: Nat Commun. 2022 Jul 15;13:4122. doi: 10.1038/s41467-022-31775-6 (PMC9287442; doi:10.1038/s41467-022-31775-6)
Supplement: Supplementary file 6 — Source Data [file 41467_2022_31775_MOESM6_ESM.xlsx]

## Sheet: Fig. 1c
Fig. 1c
1	2	3	4	5
0	0	0.4	1	0.666667
0.333333	0	0.8	1	1
0	0.222222	1	0.583333	0.111111
0	0.333333	0.4	0	0
0.2	0.1	0.166667	0.636364	1
0.5	0.4	0	0.666667	1
0	0	0.428571	0.571429	0.2
0	0.142857	0	0.777778	0.6
0.4	0.666667	0	1	1
0	0	0.333333	0.5	0.6
0	0.222222	0.5	0.571429	0
0.285714	0.916667	0.5	1	0.944444
0.142857	0	0.333333	0	0.8
0	0.333333	1	0.2	0.222222
0.166667	0.842105	0.941176	0.9	1
0	0.6	0.875	1	1
0.5	0.5	0	1	0.958333
0.375	1	1	1	1
0	0.444444	0.928571	0.916667	0.944444
0	1	1	0.944444	1
0.166667	1	1	0.909091	1
0.428571	0.875	0.933333	0.904762	0.7
0	0	0	0	0.0526316
0	0	0	0	0.25
0	0	0	0	0.111111
0	0	0	0	0.1
0.2	0.6	0	0.5	0.444444
0	0	0.1	0.25	0.384615
0	0	1	0	0.571429
0	0.333333	0.444444	0.666667	0.5
0	0	0.5	0.727273	1
0	0.0714286	0.125	0.769231	0
0	0.727273	0.47619	0.8	0.181818
0	0.2	0.6	0.666667	0.230769
0	0	0	0	0
0	0	0.2	0	0.375
0	0	0.0714286	0.2	0.25
0.25	0.666667	0.25	0.428571	0.1
0.0625	0.318182	0.0625	0.0588235	0.142857
0	0.4375	0	0.0588235	0
0	0.0333333	0.157895	0.846154	0.366667
0	0	0	0.2	0.2
0	0	0.2	0.428571	0
0	0	0	0.333333	0.454545
0.25	0	0	0.0714286	0.789474
0	0.666667	1	0.583333	0.818182
0	0	0	0.5	0
0	0.166667	0.454545	0.545455	0.6
0	0	0	0.272727	0.571429
0.5	0	0.428571	0.5	0.5
0	0	0.2	0.25	0.5
0.0909091	0	0.466667	0.3	0.625
0	0.0833333	0.1	0.272727	0.0909091
0	0.6875	0.722222	0.933333	0.928571
0.0833333	0	0	0.714286	0.555556
0	0.142857	0.25	0.714286	0.5
0.125	0.375	0.5	0.9	0.5

## Sheet: Fig. 1d
Fig. 1d
1F	5F		6F	6N1
0	0.666667		0	0
0.333333	1		0.4	0
0	0.111111		0.166667	0
0	0		0	0
0.2	1		0.833333	1
0.5	1		1	0
0	0.2		0	0
0	0.6		0.428571	1
0.4	1		1	0
0	0.6		0.166667	0
0	0		1	0
0.285714	0.944444		0.2	0.5
0.142857	0.8		1	1
0	0.222222		1	1
0.166667	1		1	0
0	1		1	1
0.5	0.958333		1	1
0.375	1		0	0
0	0.944444		1	0
0	1		0	0
0.166667	1		1	0
0.428571	0.7		1	1
0	0.0526316		0	0
0	0.25		0	0
0	0.111111		0.333333	0.333333
0	0.1		0	0
0.2	0.444444		0.25	0
0	0.384615		0	0
0	0.571429		0	0
0	0.5		1	0.25
0	1		0.666667	0
0	0		0	0
0	0.181818		1	1
0	0.230769		1	0
0	0		0	0
0	0.375		0	0
0	0.25		0.166667	0
0.25	0.1		0	0
0.0625	0.142857		0	0
0	0		0	0
0	0.366667		0	0
0	0.2		0	0
0	0		0	0
0	0.454545		0	0
0.25	0.789474		0	0
0	0.818182		0	0
0	0		0	0
0	0.6		0	0
0	0.571429		0.4	0
0.5	0.5		0	0
0	0.5		1	1
0.0909091	0.625		0	0
0	0.0909091		0	0
0	0.928571		0.428571	1
0.0833333	0.555556		0.6	0.5
0	0.5		0.75	1
0.125	0.5		0.5	0.25

## Sheet: Fig. 2e
Fig. 2e
F	N2		FF	FN2		FF	FN2
-73.6477	-73.5682		-0.645055	1.68769		-3.57151	9.63816
-41.4742	-41.4102		-0.0022973	1.0448		-1.07536	1.95707
-72.5116	-73.2781		1.23128	1.36618		1.01441	-0.461804
-76.3685	-76.4198		-0.0818003	1.97088		-0.0445108	0.126666
-73.6657	-73.3676		-0.419957	-0.711195		-0.809893	-0.638452
-58.1665	-58.1702		-0.124354	0.517917		-0.279651	0.398228
-68.1847	-68.2003		-0.0341834	1.23789		0.558465	1.80161
-67.6393	-67.3312		0.139852	0.715721		0.211851	-1.1289
-88.2224	-88.0802		-0.0370844	1.36862		-0.52713	0.650254

## Sheet: Fig. 3e
Fig. 3e
BS	Data		BS	Data
0.0637092	0.0891696		-0.0118856	0.0658938
0.111203	0.37776		-0.0518669	-0.0095971
0.0693437	0.0236105		-0.0091525	0.0808913
0.0578049	-0.062195		0.271195	-0.0990332
0.188398	-0.0497752		0.00080006	-0.0323312
0.840471	-0.872657		-1.60149	1.51814
0.0903672	0.068858		-0.0015629	0.0319949
0.0685228	0.081573		0.102051	-0.229788
0.212558	0.0486912		-0.164419	0.285344
-0.141993	0.390144		0.723672	-1.37522

## Sheet: Fig. 3f
Fig. 3f
FN2	Flashes
1.68769	0.0891696
1.0448	0.37776
1.36618	0.0236105
1.97088	-0.062195
-0.711195	-0.0497752
0.517917	-0.872657
1.23789	0.068858
0.715721	0.081573
1.36862	0.0486912
	0.390144

## Sheet: Fig. 4a
Fig. 4a
Group	V_m	R_IN
Control	-74	132.149
Control	-67	96.6022
Control	-76	139.958
Control	-78	219.614
Control	-77	284.551
Control	-55	70.757
Control	-70	152.394
Control	-61	156.499
Control	-67	121.121
Control	-70	221.9
Control	-72	220.689
Control	-53	111.509
Control	-59	135.505
Control	-54	253.494
Control	-80	151.839
Control	-65	281.056
Control	-81	212.628
Control	-72	245.688
Control	-59	258.228
Control	-78	155.81
Control	-56	88.7922
Control	-60	190.436
Control	-76	230.757
Control	-69	238.87
Control	-63	224.309
Control	-80	182.504
Control	-81	138.496
Control	-74	218.35
Control	-60	136.616
Control	-65	258.04
Control	-74	144.806
Control	-51	213.496
Control	-58	284.042
Control	-78	173.408
Control	-74	127.206
Control	-80	146.058
Control	-66	227.192
Control	-72	192.712
Control	-71	412.89
Control	-61	342.233
Control	-70	172.017
Control	-61	219.921
Control	-61	522.321
Control	-77	217.264
Control	-61	303.286
Control	-71	123.991
Control	-71	130.67
Control	-72	257.561
Control	-71	503.042
Control	-60	155.34
Control	-59	224.634
Control	-74	225.104
Control	-72	208.667
Control	-68	232.369
Control	-85	109.405
Control	-71	187.61
Control	-71	189.732
Control	-58	352.889
Control	-55	266.386
Control	-54	191.493
Control	-60	261.967
Control	-78	282.144
Control	-62	492.572
Control	-71	188.017
Control	-85	254.788
Control	-61	86.2817
Control	-68	229.151
Control	-54	239.792
Control	-69	169.416
Control	-61	143.495
Control	-72	289.505
Control	-72	418.417
Control	-71	123.246
Atropine	-69	147.79
Atropine	-65	251.75
Atropine	-52	288.989
Atropine	-65	221.809
Atropine	-66	245.006
Atropine	-65	242.538
Atropine	-61	182.585
Atropine	-64	288.263
Atropine	-62	76.9236
Atropine	-58	166.351

## Sheet: Fig. 4e
Fig. 4e
F	N2		FF	FN2		FF	FN2
-73.191	-73.2147		-0.072901	-0.564997		0.112295	-2.43112
-56.7076	-57.1233		-1.93135	-1.27892		2.88664	-2.76418
-70.0908	-69.1756		-0.0773825	-0.355087		0.629382	1.5258
-68.3637	-68.3828		0.1007	-0.167445		0.00647057	1.37074
-65.9187	-65.5296		0.743258	0.141045		0.223234	1.27494
-71.3677	-71.3277		-1.05648	-0.0181813		-0.607228	0.195721
-58.6832	-58.6962		0.029638	-0.877511		1.08655	-1.27995
-53.6413	-53.2106		0.238113	1.45823		0.623304	-0.460863
-56.5339	-55.9705		0.872726	0.49989		-0.231945	0.256405

## Sheet: Fig. 4f
Fig. 4f
Control	Atropine
1.68769	-0.564997
1.0448	-1.27892
1.36618	-0.355087
1.97088	-0.167445
-0.711195	0.141045
0.517917	-0.0181813
1.23789	-0.877511
0.715721	1.45823
1.36862	0.49989

## Sheet: Supplementary Fig. 1a
Supplementary Fig. 1a
BS	FN2
-0.0120894	1.68769
-0.133917	1.0448
0.111899	1.36618
0.00245023	1.97088
-0.0730196	-0.711195
-0.0196697	0.517917
-0.0083512	1.23789
0.0251239	0.715721
-0.0602642	1.36862

## Sheet: Supplementary Fig. 1b
Supplementary Fig. 1b
FF	FN2	N2N2	N2F
-0.645055	1.68769	1.76218
-0.0022973	1.0448	-0.0161689	-0.34674
1.23128	1.36618
-0.0818003	1.97088	1.92633	1.21641
-0.419957	-0.711195
-0.124354	0.517917	-0.0022077	0.475259
-0.0341834	1.23789	1.44005	2.05833
0.139852	0.715721	0.522367	-0.423429
-0.0370844	1.36862	0.058427	-0.403163

[truncated: 10 more sheets: Supplementary Fig. 1d, Supplementary Fig. 1e, Supplementary Fig. 1f, Supplementary Fig. 1g, Supplementary Fig. 2c, Supplementary Fig. 2d, Supplementary Fig. 2e, Supplementary Fig. 2f, Supplementary Fig. 2g, Supplementary Fig. 2h]
